# Supplementary material for: Cellular and Molecular Pathophysiology of Gestational Diabetes
Source: Int J Mol Sci. 2024 Oct 30;25(21):11641. doi: 10.3390/ijms252111641 (PMC11546748; doi:10.3390/ijms252111641)
Supplement: Supplementary file 1 [file ijms-25-11641-s001.zip]

Archive with 1 entries (1 files):
- ijms-3233639-supplementary.pdf
